# Supplementary material for: Distinct inflammatory profiles distinguish COVID-19 from influenza with limited contributions from cytokine storm
Source: Sci Adv. 2020 Dec 9;6(50):eabe3024. doi: 10.1126/sciadv.abe3024 (PMC7725462; doi:10.1126/sciadv.abe3024)
Supplement: Table S1 [file abe3024_Table_S1.xlsx]

## Sheet: Data
Subject.ID	Group	CytoGroup	Age	Sex	Ethnicity	If other race, please describe	Status	Hospitalized	ICU	Intubated	VFD	SXNatIS	Flu.Strain	Immunosuppressed	ESRD	DM	CHF	Chronic.Pulm	Active.CA	Influenza.Vaccine	Final.Dispo	Data.Types	BMI	Plate	FGF	IL1b	GCSF	IL10	IL13	IL6	IL12	RANTES	Eotaxin	IL17a	MIP1a	GMCSF	MIP1b	MCP1	IL15	EGF	IL5	HGF	VEGF	IL1a	IFNg	IL17f	IFNa	IL9	IL1Ra
350-002	COVID	Primary COVID-19	34	M	African American		DC	N	N	N	28	10		N	N	N	N	N	N		Alive	Flow and Cytos		1	16.299	34.5567	27.3684	346.96	962.998	482.027	311.472	334.576	31.327	3.78752	142.424	458.167	3644.16	1635.39	6527.65	2285.91	15.0092	3290.32	1.41454	622.376	3.63007	11686.2	399.718	1.96518	93.2349
350-003	COVID	Primary COVID-19	50	M	African American		Admit - mild	Y	N	N	28	5		N	N	N	N	N	N		Alive	Flow and Cytos		1	16.0955	3.80956	42.3267	13.8128	8.20549	40.961	78.7248	552.397	18.91	2.66356	19.9361	7.02708	40.9548	298.376	34.7926	1.07195	9.26394	525.972	0.929151	2.67195	6.04113	55.6738	24.3331	1.33885	134.575
350-004	COVID	Primary CSS	62	F	African American		ICU-intubated	Y	Y	Y	0	5		N	N	Y	N	N	N		Deceased	Flow and Cytos		1	14188.4	88077.7	2834.24	247300	89784	101578	17150	>15330	2408.76	589.85	32438.4	44772.4	59295.6	63593.1	577704	820302	58279.9	1.51393e+06	8.3218	23245.6	1.73952	184149	16953.1	120.883	5069.22
350-005	COVID	Primary COVID-19	65	M	African American		ICU-intubated	Y	Y	Y	16	12		N	N	N	N	N	N		Alive	Flow and Cytos		1	11.0449	18.9472	1253.93	49.9088	3.62565	24632.7	107.395	1108.26	78.5375	0.186473	47.5789	1.66889	102.609	6914.5	33.7392	12.3133	3.94345	1021.05	2.32362	7.80247	3.19413	187.955	17.7132	9.5035	1817.95
350-006	COVID	Primary COVID-19	74	M	African American		ICU-intubated	Y	Y	Y	13	5		N	N	Y	N	Y	N		Alive	Flow and Cytos		1	14.652	6.4071	35.4441	630.244	9.50891	512.554	159.257	939.384	32.0372	1.99306	14.331	446.879	50.3417	877.787	10.6681	<1	5.35832	329.113	0.673823	4.30636	3.40571	99.3367	63.754	<0.85	126.097
350-007	COVID	Primary COVID-19	55	M	Other	Middle eastern	ICU-intubated	Y	Y	Y	10	4		N	N	N	N	N	N		Alive	Flow and Cytos		1	19.9742	6.53448	42.2866	19.1097	11.5692	486.581	32.4119	1018.91	38.1402	5.64179	34.584	11.0325	49.2959	1332.4	44.6137	10.6608	14.784	1582.72	1.86082	6.14873	8.89816	50.5116	32.6065	1.2532	261.067
350-008	COVID	Primary COVID-19	38	F	African American		Admit - mild	Y	N	N	28	5		N	N	N	N	N	N		Alive	Flow and Cytos		1	15.9777	6.6789	24.0445	99.2722	11.2924	21.2203	48.2339	25290.9	11.8261	5.70602	24.0491	78.8483	34.9897	166.358	29.8762	11.5417	9.9073	502.362	0.543487	4.96248	5.84507	17.3844	26.2273	1.52265	43.8543
350-009	COVID	Primary COVID-19	73	F	White		ICU-intubated	Y	Y	Y	0	3		N	N	Y	Y	Y	N		Deceased	Flow and Cytos		1	16.6183	6.26311	31.9722	112.628	7.89719	55.0119	63.0683	901.013	50.2387	3.27934	27.0714	75.6061	27.8649	562.681	37.2494	<1	8.39935	365.115	1.22365	4.79878	7.35526	19.751	86.0378	0.636982	286.99
350-010	COVID	Primary COVID-19	56	M	White		ICU-intubated	Y	Y	Y	0	3		N	N	N	N	Y	N		Deceased	Flow and Cytos		1	7.82255	2.72185	34.7636	20.9507	3.36791	32.8071	66.9762	95.916	17.4436	2.04189	9.23261	0.413233	28.5907	481.918	23.0184	5.18465	1.58905	120.97	1.02528	4.70139	6.13161	98.6915	78.2319	9.46026	197.805
350-011	COVID	Primary COVID-19	66	M	African American		ICU-intubated	Y	Y	Y	15	7		N	N	N	N	N	N		Alive	Flow and Cytos		1	19.4431	8.31722	38.7189	21.0396	9.67744	739.693	34.9937	1037.07	23.0028	5.85929	35.4993	7.50371	65.0361	1112.46	55.557	<1	11.4938	8078.97	1.18317	9.47899	7.37033	35.0243	32.5689	1.40282	105.767
350-012	COVID	Primary COVID-19	62	M	African American		Admit - mild	Y	N	N	28	2		N	N	Y	N	Y	N		Alive	Flow and Cytos		1	42.7814	7.47452	34.2952	11.5592	6.0322	110.286	33.4397	1322.83	16.1709	1.57456	36.7311	11.593	45.1241	388.877	28.2945	<1	6.4387	485.403	1.30074	5.15968	3.78048	95.4652	23.6716	9.54893	94.4715
350-13	COVID	Primary COVID-19	80	M	White		ICU-intubated	Y	Y	Y	0	11		N	N	N	N	N	N		Alive	Cytos Only		2	13.3672	4.97697	46.6284	54.9269	1.73891	296.907	36.9356	585.4	19.4102	2.70526	10.0982	10.0484	71.8263	1303.84	22.8232	29.67	2.14976	726.562	6.87669	2.27762	8.53188	161.176	38.6558	2.19765	1048.24
350-14	COVID	Primary COVID-19	66	M	African American		ICU-intubated	Y	Y	Y	22	3		N	N	Y	N	N	N		Alive	Cytos Only		2	16.4205	0.811504	13.5367	23.8885	1.19522	25.9641	142.195	693.38	29.5543	1.19997	27.2533	1.4971	144.141	505.526	61.771	88.8623	3.09757	66.596	0.975493	3.77912	1.01707	2905.41	93.7183	1.66304	54.7824
350-15	COVID	Primary COVID-19	78	M	African American		ICU-intubated	Y	Y	Y	0	5		N	N	N	N	Y	N		Deceased	Cytos Only		2	16.4198	2.04941	34.1312	29.6252	3.11429	31.7048	83.8189	815.769	23.602	3.9586	16.1319	0.724976	34.9038	258.763	42.4673	71.8985	2.65927	6689.82	0.509679	2.49591	1.11987	162.206	55.7123	2.24296	134.544
350-16	COVID	Primary COVID-19	35	M	African American		DC	N	N	N	28	3		N	N	N	N	N	N		Alive	Cytos Only		2	12.6303	1.60326	29.1751	85.1756	43.0613	11.2092	74.3032	603.488	36.6451	2.82587	35.1676	7.38917	162.403	222.023	124.502	96.4169	15.5847	96.7151	0.0791392	8.49398	<0.22	173.285	51.1072	5.2904	184.951
350-18	COVID	Primary COVID-19	55	M	African American		Admit mild	Y	N	N	28	8		N	N	Y	N	N	N		Alive	Cytos Only		2	17.3603	0.740881	3.23446	42.8324	5.3324	114.1	100.333	476.872	35.7127	0.750799	<1	3.18322	27.245	362.103	43.3291	44.4549	7.79846	636.177	2.28022	1.17303	4.52403	60.4918	22.7511	0.884182	27.6259
350-21	COVID	Primary COVID-19	68	F	African American		ICU-intubated	Y	Y	Y	10	15		N	N	Y	N	N	N		Alive	Cytos Only		2	15.8028	2.56422	30.0182	15.4653	1.19013	166.774	112.716	443.394	37.4458	1.55902	17.9295	1.30635	53.4953	318.85	82.7691	63.3187	0.784582	1851.04	5.26083	2.83877	14.5512	150.555	95.9024	7.14243	1464.27
350-25	COVID	Primary COVID-19	64	M	White		Admit mild	Y	N	N	28	6		N	N	N	N	Y	N		Alive	Cytos Only		2	6.16733	0.334111	17.058	12.2816	1.72306	26.479	42.6364	774.987	12.6111	3.3552	<1	0.694132	20.7549	212.721	<8.3	22.8104	5.23543	104.118	5.02712	1.40246	5.35826	28.3487	13.0344	1.1377	37.9753
350-27	COVID	Primary COVID-19	58	M	African American		ICU-intubated	Y	Y	Y	0	4		N	N	N	N	N	N		Deceased	Cytos Only		2	7.12026	1.78043	14.9317	6.09402	1.46446	23.0225	115.606	593.291	35.659	1.39411	1.84963	1.2293	58.5814	339.509	9.23625	82.6578	2.23871	763.622	2.87228	1.40117	0.67979	34.1684	34.009	0.947571	202.18
350-28	COVID	Primary CSS	89	F	African American		ICU-intubated	Y	Y	Y	0	1		N	N	N	N	N	N		Deceased	Cytos Only		2	52067.3	451631	320639	564235	301291	153690	58953.8	>3912	13861.3	24047.5	225249	93448.5	82698.4	422488	1.31139e+06	1.41997e+06	75613.1	246161	801.43	30388.7	9.55892	1.07652e+06	>62744.4	884.635	63039.7
350-29	COVID	Primary COVID-19	88	F	African American		ICU-intubated	Y	Y	Y	0	2		N	N	Y	N	Y	N		Deceased	Cytos Only		2	7.44461	0.715625	24.3727	62.1864	1.23407	14.1766	94.711	649.526	19.8494	3.72299	12.3617	18.831	67.4023	570.119	52.5012	67.3849	2.7146	119.18	1.87128	2.43778	2.17526	85.403	45.2895	3.45782	62.2934
350-30	COVID	Primary COVID-19	58	F	Other	Indian	Admit mild	Y	N	N	28	11		N	N	N	N	N	N		Alive	Cytos Only		2	11.1626	1.93128	13.9337	27.2098	2.16507	329.755	52.8088	750.495	103.046	0.646267	<1	4.07909	51.6126	1768.78	32.118	55.3391	3.37711	1718.68	2.61881	1.84549	3.31512	88.0125	30.8763	0.639811	534.367
350-31	COVID	Primary COVID-19	88	F	African American		ICU- not intubated	Y	Y	N	28	2		N	N	Y	Y	Y	N		Alive	Cytos Only		2	10.5806	1.60978	22.2355	22.1896	1.53376	23.3361	228.416	959.344	84.057	3.85388	1.00684	0.950152	72.9614	803.154	<8.3	48.9094	1.80947	218.348	0.46609	3.07898	1.03924	126.545	79.2757	2.80496	68.237
350-32	COVID	Primary COVID-19	57	F	White		ICU-intubated	Y	Y	Y	0	2		Y	N	Y	N	Y	N		Deceased	Cytos Only		2	13.088	1.65564	77.8745	146.179	1.38574	166.783	177.349	922.873	16.1613	11.5457	8.80454	4.76841	65.8736	838.467	100.517	90.2701	2.9645	2857.72	1.41773	2.27762	89.2634	159.133	37.8522	1.19203	249.532
350-33	COVID	Primary COVID-19	89	F	African American		ICU-intubated	Y	Y	Y	0	18		N	N	Y	N	N	N		Deceased	Cytos Only		2	4.53463	1.57056	6.44857	7.21404	2.45258	27.9969	14.9022	664.217	11.9369	1.28261	<1	1.3542	70.5189	47.1982	19.8493	49.746	24.5239	1675.26	9.89178	2.25782	0.216442	45.9253	6.268	2.06171	53.2503
350-34	COVID	Primary COVID-19	54	M	African American		Admit mild	Y	N	N	28	3		N	N	Y	N	N	N		Alive	Cytos Only		2	8.75263	0.517501	8.46643	23.7362	2.42213	14.1415	39.9707	603.997	14.5884	<0.2	<1	0.377801	26.4839	219.736	22.4269	0.99567	6.4223	2966.81	1.97135	1.01352	8.34421	54.756	30.4974	0.685064	142.815
350-35	COVID	Primary COVID-19	59	M	African American		DC	N	N	N	28	16		N	N	N	N	N	N		Alive	Cytos Only		2	14.7978	3.34831	57.6987	5.21765	9.43314	8.1536	68.5223	464.074	33.6832	15.284	22.9877	2.61347	125.73	284.662	68.5118	173.458	6.05541	484.19	23.1957	13.999	1.09731	1313.54	34.9877	14.171	99.2716
350-36	COVID	Primary COVID-19	56	F	African American		DC	N	N	N	28	4		N	N	N	N	N	N		Alive	Cytos Only		2	13.6749	1.90487	45.7987	20.0728	6.42439	9.86247	140.38	831.139	14.6835	2.55923	48.6798	3.6579	57.5586	127.586	17.3818	81.8552	143.994	153.83	1.07192	5.44987	7.44598	560.829	19.9516	5.49915	38.6258
350-37	COVID	Primary COVID-19	85	F	African American		ICU-intubated	Y	Y	Y	0	4		N	N	Y	N	N	N		Deceased	Cytos Only		2	11.6413	1.89199	25.0414	377.073	0.995104	50.6786	127.593	492.493	70.0336	1.99464	2.90111	3.45035	144.084	190.412	54.9474	73.1564	1.80467	9529.89	3.18171	1.44001	2.18274	242.993	46.0077	5.43579	424.022
350-38	COVID	Primary COVID-19	64	F	African American		Admit mild	Y	N	N	28	8		N	N	N	N	N	N		Alive	Cytos Only		2	9.60001	0.734646	15.6873	4.44112	0.998356	73.8555	93.3548	979.99	27.5124	0.693011	2.01819	0.694255	31.8171	389.901	25.0129	28.7148	2.26294	737.479	6.08281	1.63272	0.32546	110.955	45.6974	2.10703	84.5742
350-39	COVID	Primary COVID-19	72	F	African American		Admit mild	Y	N	N	28	7		N	N	Y	N	N	N		Alive	Cytos Only		2	9.03234	1.23169	6.56968	9.0805	2.19619	34.0348	91.2186	622.902	11.8527	2.34477	<1	0.949914	36.2957	152.789	14.3384	47.9678	3.7321	10541.2	0.920228	1.57402	<0.22	43.1477	15.1556	1.44562	31.0885
350-41	COVID	Primary COVID-19	75	M	White		ICU- not intubated	Y	Y	N	28	4		N	N	N	N	Y	N		Alive	Cytos Only		2	8.12136	0.760295	10.8291	2.19653	0.826276	12.5455	31.8329	659.949	39.0121	1.421	<1	0.888898	80.0708	546.073	30.0117	41.6206	2.09659	685.936	1.68241	1.99255	<0.22	18.7418	18.9508	0.630753	53.8335
350-42	COVID	Primary COVID-19	65	M	African American		Admit mild	Y	N	N	28	4		N	N	Y	N	Y	N		Alive	Cytos Only		2	9.46405	1.16685	18.1401	20.0499	3.75549	58.5239	36.8653	542.783	19.653	9.43307	39.532	0.934492	113.932	751.06	23.1752	53.6513	12.4925	460.657	1.97817	2.70543	4.52344	1117.38	27.0109	1.37322	50.2788
350-43	COVID	Primary COVID-19	43	F	African American		Admit mild	Y	N	N	28	8		Y	N	N	N	Y	N		Alive	Cytos Only		2	5.91926	0.657651	5.38895	8.67751	2.95445	1.34581	26.1578	626.869	17.4676	1.80483	<1	2.03905	47.0116	229.608	<8.3	26.8741	2.32255	193.035	10.684	2.60545	<0.22	21.8052	6.23259	1.09242	23.2432
350-47	COVID	Primary COVID-19	70	M	African American		ICU- not intubated	Y	Y	N	28	1		N	N	Y	N	N	N		Alive	Cytos Only		2	9.09006	0.721717	10.2639	22.899	0.719269	115.188	293.5	84875.8	16.8911	0.679095	12.3929	0.201467	56.8907	593.905	36.3973	46.1762	0.69229	749.906	2.86341	1.21091	2.05356	62.0783	26.4094	2.70524	59.3597
350-48	COVID	Primary COVID-19	66	M	African American		ICU- not intubated	Y	Y	N	28	6		N	N	N	N	N	Y		Alive	Cytos Only		2	21.0099	1.90517	6.1192	100.46	7.48443	34.2943	34.6221	1199.25	65.2121	24.1076	24.2076	2.91065	156.991	1002.64	278.354	162.351	14.9522	178.194	2.30159	9.26706	1.24465	488.319	43.41	4.41024	38.2555
350-49	COVID	Primary COVID-19	72	F	African American		ICU- not intubated	Y	Y	N	28	3		N	N	N	N	Y	N		Alive	Cytos Only		3	7.89801	0.83922	3.111	2.09046	1.13666	22.6576	23.6839	1494.65	11.3715	1.97369	3.86129	0.735099	32.0942	79.9161	2.82193	4.76535	1.90114	527.608	3.01243	1.12266	<0.02	5.14706	3.72898	1.01313	22.8335
350-50	COVID	Primary COVID-19	61	M	White		ICU-intubated	Y	Y	Y	0	9		N	N	N	N	N	N		Alive	Cytos Only		3	19.3441	2.84892	8.22593	153.573	1.94935	267.182	21.6452	959.962	26.7255	3.34058	27.919	2.44967	204.084	1898.05	135.308	91.1523	2.23812	11714.8	1.28562	3.82032	0.444603	133.212	30.3621	4.63471	199.174
350-51	COVID	Primary COVID-19	68	F	African American		Admit mild	Y	N	N	28	10		N	N	Y	N	N	N		Alive	Cytos Only		3	10.6561	1.41784	24.2753	5.98951	3.93067	14.2007	64.0726	717.309	31.228	2.1014	2.99505	5.67079	45.9367	356.88	15.1947	36.9548	4.34035	133.787	1.15394	3.42907	0.664401	45.1404	93.1627	3.76309	77.6823
350-52	COVID	Primary COVID-19	52	M	African American		Admit mild	Y	N	N	28	4		N	N	N	Y	N	N		Alive	Cytos Only		3	10.6894	1.54474	18.0548	4.34648	2.30066	134.537	119.159	473.649	15.3701	1.40731	0.22	1.39268	129.282	188.68	84.1467	60.879	3.43821	471.607	6.16504	3.22499	0.357569	34.8108	27.7382	3.05425	56.9017
350-53	COVID	Primary COVID-19	80	M	African American		Admit DNR/DNI	Y	N	Y	0	4		N	Y	Y	N	Y	N		Deceased	Cytos Only		3	8.89026	1.6926	32.1164	36.6963	4.16914	32.0288	657.436	1001.29	35.8868	0.505472	9.7964	1.18507	45.8395	261.351	9.7812	19.2603	2.56419	1853.05	1.16235	2.06671	2.89586	48.8122	29.1619	2.41401	181.071
350-54	COVID	Primary COVID-19	30	F	African American		DC	N	N	N	28	30		N	N	N	N	N	N		Alive	Cytos Only		2	6.14089	0.403391	11.4734	33.0431	1.60229	6.4446	36.298	785.213	11.7549	2.93211	7.71895	2.52229	87.9597	187.081	24.2224	26.0936	3.62328	65.9655	0.196193	2.48598	0.19	57.721	8.25993	1.59058	33.9616
350-55	COVID	Primary COVID-19	79	M	African American		Admit mild	Y	N	N	28	7		N	N	Y	N	N	Y		Alive	Cytos Only		3	11.9762	2.33058	14.7972	13.8773	4.82675	31.4129	100.398	1243.06	57.2876	2.76056	1.63044	0.996462	25.6125	439.472	27.4693	34.0414	4.83684	233.537	0.767633	2.29182	25.2429	40.4631	71.8321	1.5918	214.016
350-56	COVID	Primary COVID-19	61	M	African American		DC	N	N	N	28	12		N	N	N	N	Y	N		Alive	Cytos Only		2	4.7254	0.683271	13.0248	35.8587	9.9231	2.92658	23.3292	559.959	69.3625	3.68364	0.838284	2.21255	189.629	194.327	17.2411	77.2469	6.13419	254.656	1.8921	2.07355	<0.22	25.6591	37.6985	1.14676	84.307
350-57	COVID	Primary COVID-19	48	F	African American		Admit mild	Y	N	N	28	1		N	N	N	N	N	N		Alive	Cytos Only		3	4.05726	3.51591	3.83255	12.9002	1.41388	10.1059	46.4226	1202.12	19.2519	<0.12	<0.22	0.57715	41.475	194.214	11.3362	31.6192	0.918397	588.901	<0.09	1.11173	0.02	443.268	3.28616	0	41.4755
350-59	COVID	Primary COVID-19	51	M	White		Admit mild	Y	N	N	28	8		N	N	N	N	N	N		Alive	Cytos Only		3	7.56725	0.97306	10.8288	5.81947	1.91523	21.0124	41.0144	1035.57	30.0234	0.553679	0.946296	1.16769	29.3176	366.502	<2.77	28.112	6.15308	74.0851	0.795015	2.16774	3.21537	72.0766	17.1309	1.91449	68.4357
350-60	COVID	Primary COVID-19	54	F	White		Admit mild	Y	N	N	28	5		Y	N	Y	N	Y	N		Alive	Cytos Only		3	8.56254	1.49102	24.6883	5.91662	3.31896	32.1427	117.05	702.55	53.6238	2.54275	10.4348	1.11652	65.712	646.217	4.66452	41.3404	3.91811	395.666	3.77386	1.98847	2.39516	23.5885	12.9956	1.5227	124.916
350-61	COVID	Primary COVID-19	58	M	African American		Admit mild	Y	N	N	28	4		Y	N	Y	N	Y	N		Alive	Cytos Only		3	10.0779	1.00555	12.148	8.50916	2.40623	8.40337	30.1345	636.267	140.903	2.00577	2.08654	1.97346	44.278	94.2617	6.28426	109.642	4.75875	416.798	2.11326	2.06705	0.0518137	153.823	5.44353	1.09789	149.396
350-62	COVID	Primary COVID-19	61	M	African American		ICU-intubated	Y	Y	Y	0	2		N	N	Y	N	N	N		Deceased	Cytos Only		3	11.0907	2.61412	53.7287	10.6839	4.99647	661.917	33.8705	1262.08	21.9192	4.38833	19.2873	1.67309	36.0479	1532.29	24.9656	25.2447	6.71341	769.202	2.23337	4.43406	0.750631	60.5008	11.8103	3.17117	1492.16
350-63	COVID	Primary COVID-19	31	F	African American		DC	N	N	N	28	3		Y	N	N	N	N	N		Alive	Cytos Only		3	8.358	1.07235	6.27162	561.051	3.50676	2.17658	41.4291	656.661	12.0392	3.45305	3.01268	36.1417	172.194	227.856	145.4	180.912	4.07708	139.979	0.285078	3.13204	0	64.007	16.1743	2.83665	32.7688
350-65	COVID	Primary COVID-19	73	M	African American		ICU-intubated	Y	Y	Y	0	8		N	N	N	Y	Y	Y		Alive	Cytos Only		3	11.8622	1.9338	32.0528	1454.56	220.623	379.593	24.9152	652.257	25.2341	2.29146	2.95312	575.335	44.864	627.198	51.6929	40.7913	202.199	2306.2	2.94799	3.14304	<0.02	171.777	25.9629	2.74996	121.611
350-66	COVID	Primary COVID-19	78	M	African American		ICU-intubated	Y	Y	Y	0	1		Y	N	N	Y	N	N		Deceased	Cytos Only		3	9.2292	0.50624	4.24225	42.1248	2.47426	539.377	36.9719	551.898	63.0937	3.66599	13.3182	0.255282	136.792	1608.63	113.432	84.1766	1.64681	1201.46	2.17538	0.291422	<0.02	66.2756	25.3847	1.46525	255.428
350-67	COVID	Primary COVID-19	36	M	African American		Admit mild	Y	N	N	28	3		N	N	N	N	N	N		Alive	Cytos Only		3	5.89907	1.17156	8.46005	1.57821	1.91991	36.7587	51.7494	633.767	38.5497	1.29206	<0.22	0.760127	49.4232	174.126	27.6286	54.3169	2.62434	465.265	3.63513	1.94332	2.42954	26.1793	16.09	1.09774	66.6619
350-68	COVID	Primary COVID-19	60	M	African American		Admit mild	Y	N	N	28	8		N	N	N	Y	N	N		Alive	Cytos Only		3	113.168	4.40374	31.0802	570.31	256.156	149.271	262.486	853.858	25.3923	2.33678	459.458	68.6446	1163.61	2206.17	2128.36	1286.65	66.5915	1551.55	8.14676	102.445	4.54287	2965.56	247.487	3.77938	110.937
350-69	COVID	Primary COVID-19	43	F	African American		Admit mild	Y	N	N	28	4		N	N	Y	Y	Y	N		Alive	Cytos Only		3	6.38424	0.686762	118.561	4.08236	0.799861	3.60746	28.4624	691.902	11.0857	2.9004	<0.22	1.41873	57.5275	58.767	16.5853	104.56	2.40148	229.138	0.427647	2.91501	0.510743	54.3436	7.8531	3.19597	40.7442
350-71	COVID	Primary COVID-19	36	F	African American		Admit mild	Y	N	N	28	3		N	N	N	N	N	N		Alive	Cytos Only		3	8.06301	0.822436	30.779	32.6003	0.173494	13.0995	144.782	646.316	10.6504	0.382857	13.369	2.13461	117.436	181.51	102.756	119.754	2.62491	135.981	0.0358665	3.60132	0.0935006	170.722	26.8514	1.5739	20.3223
350-72	COVID	Primary COVID-19	67	F	African American		Admit mild	Y	N	N	28	11		N	N	Y	N	N	N		Alive	Cytos Only		3	9.50461	0.96395	16.9676	77.9742	6.944	13.9637	86.9758	681.431	13.1213	2.32297	12.7958	4.87754	86.6251	270.842	31.4084	67.9599	6.76403	210.517	3.85648	7.45435	0	67.1018	16.6437	3.77938	42.9333
350-73	COVID	Primary COVID-19	60	F	African American		DC	N	N	N	28	2		N	N	N	N	N	N		Alive	Cytos Only		3	43.6004	1.62043	38.7813	2.93912	3.19183	14.2285	222.678	475.068	70.8499	6.14019	239.255	2.25935	771.684	966.192	910.183	550.616	4.65189	1546.95	3.53753	60.3771	0.183666	2087.54	142.656	2.67687	93.0786
350-74	COVID	Primary COVID-19	56	F	White		ICU-intubated	Y	Y	Y	0	2		N	Y	Y	Y	Y	N		Deceased	Cytos Only		3	3.98468	0.25798	57.0495	16.2121	5.34428	27.525	52.2837	806.258	19.9092	0.19518	<0.22	0.414226	31.0707	364.83	22.4063	60.7767	1.15422	8733.7	0.19258	0.689007	0	28.7738	11.7537	2.46534	117.096
350-75	COVID	Primary COVID-19	68	F	African American		ICU-intubated	Y	Y	Y	0	2		N	Y	Y	Y	Y	N		Deceased	Cytos Only		3	78.8381	2.64558	50.9771	830.345	145.079	66.896	1201.68	8300.21	77.4439	1026.92	427.938	2.23243	148.208	1410.62	171.67	111.428	4.23008	686.075	17.7749	7.49197	2.14705	511.024	70.9507	1110.3	372.411
350-76	COVID	Primary COVID-19	50	M	African American		ICU- not intubated	Y	Y	N	28	3		N	N	Y	N	N	N		Alive	Cytos Only		3	10.9078	3.17561	43.883	22.5257	12.323	33.3574	62.2354	632.826	24.4311	10.4794	20.7103	1.70853	42.0199	235.922	29.0666	57.5503	13.2992	224.069	0.172748	7.92882	<0.02	301.853	19.4162	3.68187	41.0647
350-77	COVID	Primary COVID-19	76	M	African American		ICU- not intubated	Y	Y	Y	0	14		N	N	Y	N	N	N		Deceased	Cytos Only		3	12.5918	1.94979	32.4289	9.14984	2.80508	87.7475	80.2326	876.725	45.0298	1.48579	8.52571	1.585	43.5883	715.393	40.3911	48.7229	7.168	303.685	2.21106	3.76215	1.50815	124.062	57.4882	3.72902	229.993
350-79	COVID	Primary COVID-19	68	F	African American		ICU- not intubated	Y	Y	N	28	3		N	N	Y	N	Y	N		Alive	Cytos Only		3	24.9383	2.16469	27.4975	17.9037	2.12913	63.0426	110.247	494.637	27.7766	2.18057	7.66722	4.32462	64.5404	822.957	9.18944	53.4138	3.94146	676.73	0.661613	5.73669	5.00719	132.983	27.1423	4.12889	178.944
350-80	COVID	Primary COVID-19	87	M	African American		ICU-intubated	Y	Y	Y	27	1		N	N	N	N	N	N		Alive	Cytos Only		3	7.04578	0.922582	26.4856	6.40303	2.99067	15.6631	59.1908	840.032	9.68004	0.749933	3.79186	1.61274	52.0162	94.8441	5.04269	59.4064	3.65062	108.523	0.201045	2.3043	<0.02	19.0381	9.50315	1.97036	155.697
350-81	COVID	Primary COVID-19	63	F	African American		Admit DNR/DNI	Y	N	Y	0	1		N	N	Y	N	N	N		Deceased	Cytos Only		3	13.2034	1.6528	16.1018	49.7005	2.33729	71.7893	382.213	1044.62	49.4206	0.986133	9.51084	10.6566	67.4249	614.984	53.1244	62.581	3.00583	251.486	2.60362	2.84665	0.666819	133.387	379.686	3.05403	254.511
350-83	COVID	Primary COVID-19	76	M	African American		Admit DNR/DNI	Y	N	Y	0	4		N	Y	Y	Y	Y	N		Deceased	Cytos Only		3	15.9258	1.75717	11.0248	15.734	1.85095	76.2383	75.785	314.47	21.9253	4.56679	3.45483	0.561185	48.3133	199.511	49.9961	49.9244	1.61895	2314.51	4.95034	2.05528	1.46008	95.8372	30.6442	4.16998	210.724
350-84	COVID	Primary COVID-19	67	M	African American		ICU-intubated	Y	Y	Y	2	6		N	N	N	N	N	Y		Alive	Cytos Only		3	391.356	238.213	2786.64	2201.24	1068.12	276.338	496.167	720.252	1351.22	414.091	646.1	1559.24	1839.89	3629.37	2351.38	2533.4	736.626	5483.78	5.87146	1009.74	0.47219	187183	490.687	18.8102	697.625
350-85	COVID	Primary COVID-19	77	M	White		Admit DNR/DNI	Y	N	Y	0	8		N	N	Y	N	Y	N		Deceased	Cytos Only		2	11.483	0.992481	20.5069	21.3113	15.2855	56.7653	49.2453	488.757	45.6097	3.2761	6.0615	1.74543	58.6217	693.491	29.7703	44.5488	9.93185	418.678	2.24722	2.61714	5.30355	195.479	41.3859	5	254.554
MB-02	COVID	Primary COVID-19	57	M	African American		ICU-intubated	Y	Y	Y	0	7		N	N	N	N	N	Y		Deceased	Flow and Cytos		1	12.4522	7.75693	78.568	21.1905	6.00096	531.999	28.7217	1146.81	17.9563	1.00645	16.9952	4.13831	37.2089	1345.98	22.4901	2.91407	2.00754	392.878	5.90486	4.92974	1.4704	37.1754	12.6817	1.86604	231.961
MB-04	COVID	Primary COVID-19	57	F	African American		ICU-intubated	Y	Y	Y	0	14		N	N	Y	N	N	N		Deceased	Flow and Cytos		1	6.9605	9.09708	37.7588	23.1502	2.89628	171.727	151.078	1053.24	6.92964	<0.18	20.558	4.25661	42.1453	685.488	32.9498	<1	4.30802	162.979	5.49592	3.17884	2.11389	58.6851	15.0071	3.58908	291.772
MB-05	COVID	Primary COVID-19	40	F	African American		ICU-intubated	Y	Y	Y	0	5		N	N	N	N	N	N		Deceased	Flow and Cytos		1	12.4493	9.67129	34.1041	19.8513	8.05092	89.6612	100.659	828.087	13.6727	1.57398	16.1632	6.19392	22.9548	557.183	38.3009	<1	3.44209	485.955	6.40208	2.7847	1.66497	112.887	85.171	0.607389	1096.82
MB-06	COVID	Primary COVID-19	67	M	White		ICU-intubated	Y	Y	Y	0	11		N	N	N	N	N	N		Deceased	Flow and Cytos		1	9.65126	102.515	16.1248	17.3725	4.27462	794.787	54.2948	1188.57	59.0963	<0.18	27.4419	4.5728	96.1556	3292.37	52.6693	2.67564	2.46025	456.451	12.1958	5.1603	1.69465	93.9596	17.1892	6.42292	131.972
MB-07	COVID	Primary CSS	47	M	African American		ICU-intubated	Y	Y	Y	0	7		N	N	Y	N	Y	N		Deceased	Flow and Cytos		1	14915.1	88823.5	2323.36	312436	96337.3	100778	20097.7	>15330	2531.07	613.71	35565.3	49379.3	61433.2	69946.6	613321	846110	78081.9	1.42969e+06	12.2713	24486.4	0.799506	185482	21610.6	102.89	4840.36
MB-08	COVID	Primary COVID-19	52	F	White		ICU-intubated	Y	Y	Y	19	12		N	N	N	N	N	N		Alive	Flow and Cytos		1	7.56858	4.87547	9.90228	5.06786	2.57733	34.293	59.7667	24970	69.9048	0.180367	23.8418	4.45409	38.7725	486.528	18.8799	<1	3.11801	98.763	3.97939	6.41268	1.3211	84.4958	12.3921	1.22468	123.006
MB-10	COVID	Primary COVID-19	29	F	African American		ICU-intubated	Y	Y	Y	18	10		N	N	N	N	N	N		Alive	Flow and Cytos		1	7.87228	4.80941	21.2099	19.6568	4.24562	203.692	90.6312	902.383	<1.17	0.319536	7.39973	7.38457	44.6468	274.254	26.7121	7.71283	3.34931	238.458	5.38062	1.3755	17.9441	59.1153	12.3422	<0.85	133.628
MB-11	COVID	Primary COVID-19	49	M	White		Admit - mild	Y	N	N	28	15		N	N	N	N	N	N		Alive	Flow and Cytos		1	8.39336	4.66778	63.5403	1.93129	1.92052	14.0211	59.2701	851.114	236.37	0.334289	13.6252	<0.4	41.2902	958.853	8.01441	<1	2.65081	106.615	6.32768	5.01353	1.66489	20.8263	7.72262	0.162248	67.4309
MB-13	COVID	Primary COVID-19	69	F	African American		ICU-intubated	Y	Y	Y	8	10		N	N	N	N	N	N		Alive	Flow and Cytos		1	18.5478	9.49698	36.0718	11.9128	6.59272	99.1293	34.9741	1284.13	21.9913	2.9252	33.7531	3.902	69.3398	607.112	39.091	<1	8.50874	3178	12.2037	3.94467	4.08151	60.1908	23.4008	7.71531	182.56
MB-14	COVID	Primary COVID-19	25	M	African American		ICU-intubated	Y	Y	Y	16	9		N	N	N	N	Y	N		Alive	Flow and Cytos		1	23.8337	9.74127	41.0851	18.107	6.17046	449.08	150.577	741.563	104.905	0.573743	23.2119	3.54805	39.953	2150.09	63.7784	49.3958	4.46437	449.458	9.33767	5.4232	4.3073	192.041	38.166	10.3226	275.804
MB-15	COVID	Primary COVID-19	33	F	African American		ICU-intubated	Y	Y	Y	19	5		N	N	N	N	Y	N		Alive	Flow and Cytos		1	10.8522	8.96671	35.0919	73.2507	3.50239	109.9	37.4834	21710.5	15.4773	0.974331	4.85683	10.1336	77.5809	528.068	19.2323	28.1041	3.23469	109.609	2.24606	5.242	6.58461	299.605	28.863	0.0754715	143.316
350-100	Covid2	Validation COVID-19	44	F	African American		Admit mild	Y	N	N	28	7		N	N	N	N	N	N		Alive	Cytos Only	34		7.16243	0.915312	26.8493	12.4944	5.688	9.93002	56.4798	676.384	17.8602	3.22485	14.5	4.07995	34.5895	174.357	23.5971	61.0407	5.75961	169.684	0.88851	9.81662	3.66	62.4767	19.6593	3.88488	57.8127
350-101	Covid2	Validation COVID-19	36	F	African American		Admit mild	Y	N	N	28	18		N	N	N	N	N	N		Alive	Cytos Only	34.8		8.5486	1.10502	39.0709	57.8534	7.58037	13.4882	125.617	593.54	17.3286	3.01917	14.5	4.33025	76.9925	177.736	47.7489	88.7935	5.94294	240.449	0.485397	7.93963	8.04	118.483	190.218	4.85123	31.8313
350-102	Covid2	Validation COVID-19	22	M	African American		DC	N	N	N	28	2		N	N	N	N	N	N		Alive	Cytos Only	29.8		11.8395	1.53994	45.4581	24.9994	14.3566	13.2123	178.122	1094.95	20.9223	12.8275	14.5	3.509	74.6366	516.977	44.774	38.1033	5.50154	147.109	1.00201	5.48053	10.1716	185.002	100.316	6.93972	35.4761
350-103	Covid2	Validation Th22	19	F	African American		DC	N	N	N	28	3		N	N	N	N	N	N		Alive	Cytos Only	21.5		6.48893	1.81683	66.0868	2929.81	1498.88	234.658	24.02	1181.9	25.5847	0.11	429.284	454.097	144.016	156.546	98.6908	186.15	471.857	187.698	1.84545	3.04587	0.32	102.199	23.3844	7.19976	58.7755
350-104	Covid2	Validation COVID-19	70	M	White		DC	N	N	N	28	3		N	N	N	N	N	N		Alive	Cytos Only	22.5		5.96731	0.578284	7.49687	0.8	8.74167	6.51042	70.2254	1404.7	53.5614	0.11	99.9132	1.74118	190.734	422.843	3.81	13.8838	2.12723	140.192	0.948499	1.03973	0.32	15.7631	59.0547	0.290511	55.7203
350-105	Covid2	Validation COVID-19	64	F	African American		Admit mild	Y	N	N	28	14		N	N	Y	N	N	N		Alive	Cytos Only	30.2		5.66226	0.59998	4.63047	37.8623	1.96234	9.48542	59.7098	801.221	5.9888	0.11	10.89	1.90053	49.1023	139.37	11.7371	40.37	1.49376	115.156	5.28714	2.88306	0.32	5.28648	30.8387	0.378647	86.2302
350-106	Covid2	Validation COVID-19	57	M	African American		ICU- not intubated	Y	Y	N	28	11		N	N	N	N	Y	N		Alive	Cytos Only	31.7		8.16969	0.603821	4.54183	10.006	1.14734	37.5204	82.74	1826.2	17.2477	0.832924	10.89	0.268499	84.7284	229.01	131.619	131.844	0.443781	112.061	0.206275	2.44002	10.4761	24.8165	33.5627	0.238119	20.7623
350-107	Covid2	Validation COVID-19	64	M	African American		Admit mild	Y	N	N	28	14		N	N	N	Y	N	N		Alive	Cytos Only	24.8		5.1781	1.41376	35.5982	12.6882	6.33526	56.4103	74.4224	1160.65	21.4356	3.23163	10.89	1.03578	65.9849	285.866	25.4673	36.3849	24.4686	125.236	10.6616	2.23683	6.11596	183.95	57.7139	10.855	83.5616
350-108	Covid2	Validation COVID-19	54	M	White		Admit mild	Y	N	N	28	5		N	Y	Y	N	N	Y		Alive	Cytos Only	26.5		9.67059	1.93935	6.55348	16.923	24.1643	217.545	907.884	1607.09	20.5747	0.11	10.89	1.96798	159.046	416.582	73.7586	72.2604	2.36091	290.744	0.77523	1.22757	38.298	67.6398	31.0341	4.51124	622.255
350-109	Covid2	Validation COVID-19	70	M	African American		Admit mild	Y	N	N	28	0		N	N	N	Y	N	N		Alive	Cytos Only	19.4		6.66918	0.76189	8.49388	2.42535	4.38348	42.5475	32.5683	697.317	59.1506	0.199611	25.7303	1.01285	71.117	1069.3	11.4092	34.9989	2.46587	329.449	0.499502	3.75792	0.32	5.74987	60.0432	0.526258	66.3428
350-110	Covid2	Validation Th22	26	F	African American		Admit mild	Y	N	N	28	9		N	N	N	N	N	N		Alive	Cytos Only	30.6		10.2124	2.24826	25.8199	1201.34	2281.72	80.4935	220.452	19021.4	30.1998	2.92649	37.9143	686.093	69.7822	318.367	84.4413	90.6725	533.147	100.986	0.746076	6.24542	2.3684	743.335	40.5933	2.01051	40.3965
350-111	Covid2	Validation Th22	71	F	African American		ICU- not intubated	Y	Y	N	28	6		N	N	Y	N	N	N		Alive	Cytos Only	40.1		10.8175	1.81413	8.12	19315.1	638.733	4723.81	124.174	1400.03	54.0243	0.16048	10.8895	1245.73	111.79	305.083	248.813	182.454	28.4634	2480.88	6.66311	1.33178	0.32	57.2712	28.5197	1.02351	259.634
350-112	Covid2	Validation COVID-19	24	F	White		Admit mild	Y	N	N	28	4		N	N	N	N	N	N		Alive	Cytos Only	37.8		4.15407	0.449411	6.25061	14.2386	1.56363	11.0603	38.075	767.534	17.8432	0.11	10.89	1.45314	34.8159	144.628	3.81	42.6614	1.04509	143.333	0.568915	1.75949	0.32		15.2896	1.05351	43.9559
350-113	Covid2	Validation COVID-19	39	M	African American		Admit mild	Y	N	N	28	9		N	N	N	N	N	N		Alive	Cytos Only	32.4		5.26754	1.28158	40.8199	19.4718	2.36903	15.1846	128.199	1062.45	15.0616	0.764795	10.89	7.75781	53.8991	120.232	3.81	33.7295	2.46167	230.907	1.42702	1.88285	11.8643	10.3913	27.1692	1.09487	63.7654
350-115	Covid2	Validation COVID-19	87	M	White		Admit mild	Y	N	N	28	25		N	N	N	N	N	N		Alive	Cytos Only	20.5		10.9836	1.37014	6.86604	57.3568	7.88057	340.484	36.5559	1605	10.8284	12.591	10.89	26.173	48.8273	80.7324	7.71952	8.01692	2.46378	6993.84	5.86633	0.493797	31.0228	7.09995	23.2675	0.28051	1456.62
350-116	Covid2	Validation COVID-19	85	M	White		ICU- not intubated	Y	Y	N	0	1		N	N	Y	N	N	N		Deceased	Cytos Only	21.3		14.0956	2.02388	4.44633	7.62494	11.7243	46.3737	70.9354	1025.28	49.2125	0.11	10.89	0.0857275	86.3998	1091.85	50.4842	63.0479	0.36781	638.845	1.57	0.832492	0.32	83.5081	116.686	0.526819	264.215
350-117	Covid2	Validation COVID-19	53	M	White		Admit mild	Y	N	N	28	10		N	N	N	N	N	N		Alive	Cytos Only	18.3		4.93955	0.592229	5.62748	0.8	2.33514	5.0237	77.4764	2240.37	28.6996	0.465969	10.89	0.545152	30.5869	132.618	3.81	25.054	0.12	495.337	0.21	0.814204	0.32	2.97	11.0883	0.442463	18.1435
350-119	Covid2	Validation COVID-19	37	F	African American		ICU-intubated	Y	Y	Y	0	2		N	N	N	N	Y	N		Deceased	Cytos Only	35.7		10.2124	3.8624	2279.67	9.89187	6.69902	689.593	45.8296	1029.39	52.6402	0.394943	10.89	0.30653	27.3058	2172.21	54.9248	65.8102	0.12	1154.46	3.17723	0.0883468	0.32	30.3659	20.2435	1.45903	2042.47
350-120	Covid2	Validation COVID-19	57	F	African American		ICU-intubated	Y	Y	Y	5	5		N	N	Y	N	N	N		Alive	Cytos Only	25.2		10.5723	2.22594	25.0974	25.6443	2.40292	139.912	144.945	1284.8	42.7665	0.952582	10.89	0.233037	76.3745	1917.63	12.6621	27.6866	0.12	6337.89	3.33613	0.484002	20.3434	64.2661	47.9807	0.216638	234.577
350-121	Covid2	Validation COVID-19	78	M	White		ICU- not intubated	Y	Y	N	28	3		N	N	Y	N	N	N		Alive	Cytos Only	26.9		7.46031	1.28937	0.7	0.8	3.71593	51.1381	48.4966	651.266	15.446	0.752628	10.89	0.0698467	33.7743	590.864	3.81	8.02	0.587019	2229.49	5.55809	0.354532	0.32	42.7411	14.7608	0.13	217.352
350-122	Covid2	Validation COVID-19	74	M	African American		Admit mild	Y	N	N	28	6		N	N	N	N	N	N		Alive	Cytos Only	17.2		54.2745	4.67749	49.3037	95.6794	58.826	76.892	69.7589	971.387	24.2207	18.0813	172.368	6.89327	671.125	765.882	1136.38	556.664	27.3575	2620.81	2.88446	32.7465	0.32	1730.31	152.635	3.09528	87.8159
350-123	Covid2	Validation COVID-19	53	F	African American		DC	N	N	N	28	35		N	N	N	N	Y	N		Alive	Cytos Only	33.3		2.86986	0.663463	13.6604	87.1542	1.92844	18.8101	37.7305	1142.83	19.0042	1.17469	10.89	1.60723	16.5922	84.014	3.81	19.2392	17.9549	31.0964	0.72011	1.86159	0.32	4.32303	16.3042	0.207739	37.0399
350-124	Covid2	Validation COVID-19	72	F	African American		ICU- not intubated	Y	Y	N	28	6		N	N	N	N	N	N		Alive	Cytos Only	23.3		17.0824	1.28286	23.827	25.5005	11.7464	51.7446	85.4701	909.502	47.1159	0.11	10.89	12.0932	40.3477	760.943	106.757	54.5312	2.35651	359.682	0.702297	2.16776	3.53707	30.1619	81.919	0.13	73.0971
350-125	Covid2	Validation CSS	41	M	Other		Admit mild	Y	N	N	28	4		N	N	N	N	N	N		Alive	Cytos Only	25.8		438.099	176.03	378.989	141.421	44.0393	195.298	1271.07	19021.4	1234.98	35.7319	1434.31	17.3117	3606.71	11267.7	17510.5	214243	17.5738	9535.78	4.39612	1794.07	3.38404	8628.88	401.939	7.35086	428.641
350-126	Covid2	Validation COVID-19	67	M	African American		ICU-intubated	Y	Y	Y	9	8		N	N	Y	N	N	N		Alive	Cytos Only	24.9		99.4819	2.87498	11.6828	38.2688	4.47016	556.119	108.28	680.055	27.8316	0.935688	30.3165	0.281483	444.529	2852.1	41.1275	54.0772	0.443781	14356.2	3.62261	1.7339	2.24702	65.0248	164.19	0.134164	141.824
350-127	Covid2	Validation COVID-19	27	F	African American		Admit mild	Y	N	N	28	2		N	N	N	N	N	N		Alive	Cytos Only	27.7		4.77478	0.488422	64.3159	4.05085	1.77513	57.3991	17.3501	1630.39	28.9166	1.45613	10.89	0.367066	17.5176	101.205	5.87662	22.0761	0.55194	144.96	0.21	0.38561	0.32	9.10872	40.4653	0.127228	41.4328
350-128	Covid2	Validation COVID-19	27	M	African American		Admit mild	Y	N	N	28	2		N	N	N	N	N	N		Alive	Cytos Only	40.9		6.18128	1.49855	8.14623	13.3244	5.43477	50.9752	138.599	951.678	12.3505	0.11	10.89	1.78758	73.5597	155.118	19.1285	59.5489	2.11499	333.555	5.70893	2.38624	0.32	2.79044	39.8696	0.471969	248.625
350-129	Covid2	Validation COVID-19	78	M	African American		ICU- not intubated	Y	Y	N	0	2		N	N	Y	N	N	N		Deceased	Cytos Only	27.2		6.87154	0.901482	6.12101	33.5327	3.01882	202.023	58.2788	1403.17	31.0212	0.11	10.89	0.183843	26.0823	1228.43	13.0959	10.4476	0.519751	271.941	3.2858	2.02161	0.321161	34.0517	68.4595	0.399944	104.494
350-130	Covid2	Validation COVID-19	64	M	African American		Admit mild	Y	N	N	28	7		N	N	N	N	N	N		Alive	Cytos Only	26.6		5.17623	0.299313	7.37224	41.5983	7.43248	218.669	48.9165	596.224	21.4805	0.11	10.89	13.9276	98.676	248.793	37.7193	58.9201	1.59491	235.942	1.34907	4.13112	0.32	33.028	20.5514	0.238119	20.6826
350-131	Covid2	Validation COVID-19	55	M	African American		Admit mild	Y	N	N	28	5		N	N	N	N	N	N		Alive	Cytos Only	32.9		5.79497	1.36965	14.2093	37.5261	1.81426	39.8433	55.88	754.248	9.46152	0.113203	10.89	35.6858	38.5682	165.724	8.45199	21.9819	3.32371	966.843	3.85457	4.0795	1.46008	13.0143	29.632	0.900825	70.6574
350-132	Covid2	Validation COVID-19	68	M	African American		Admit mild	Y	N	N	28	8		N	N	N	Y	N	N		Alive	Cytos Only	20.2		12.1984	0.962496	13.4086	56.5789	5.89232	15.2842	188.039	468.77	30.6654	0.40445	2.27	3.43005	98.328	384.96	23.5877	71.9542	5.63565	531.546	2.89631	2.87556	0.908378	119.376	13.5144	1.07486	40.0384
350-134	Covid2	Validation COVID-19	60	F	White		ICU- not intubated	Y	Y	N	28	4		N	N	N	N	N	N		Alive	Cytos Only	34.4		12.809	1.32233	26.2496	181.406	13.6019	48.1248	139.934	464.295	23.7593	5.06104	2.27	4.13043	88.0506	440.219	22.5427	49.9074	10.7443	250.833	2.56058	1.8161	30.2056	71.4575	37.5216	1.18822	241.066
350-135	Covid2	Validation COVID-19	58	M	African American		Admit mild	Y	N	N	28	21		N	N	N	N	N	N		Alive	Cytos Only	41.8		22.2347	1.12375	6.8845	218.183	11.2807	7.70848	60.0584	335.513	43.6825	2.85096	95.6127	1.75367	449.023	456.356	229.552	210.327	3.91734	426.955	3.41462	9.20068	0.09	190.884	103.978	1.96133	72.3814
350-137	Covid2	Validation COVID-19	68	F	African American		ICU- not intubated	Y	Y	N	28	3		N	N	Y	N	N	N		Alive	Cytos Only	23		6.57566	1.25896	13.6165	64.6341	2.95281	176.868	46.805	700.212	38.7256	0.491208	2.27	1.35834	25.1621	906.831	42.1811	73.7869	1.99473	4259.29	5.25496	2.04698	1.16667	87.7446	28.8717	0.4	76.505
350-138	Covid2	Validation COVID-19	69	F	African American		Admit mild	Y	N	N	28	6		N	N	N	N	N	N		Alive	Cytos Only	41.5		9.05705	1.24292	10.9529	15.9181	1.78422	29.3122	88.4486	342.12	22.514	0.894473	2.27	1.93273	46.5339	307.792	7.8587	52.6111	3.21238	2085.25	7.99626	3.10863	4.12258	39.9418	18.5534	1.91792	163.134
350-139	Covid2	Validation COVID-19	82	M	White		Admit DNR/DNI	Y	N	N	0	5		N	N	N	N	N	N		Deceased	Cytos Only	30.2		15.5468	2.29462	43.7445	45.5884	6.71865	55.6262	465.766	565.735	45.7034	0.30317	2.27	0.872945	5.86521	739.731	25.1691	42.4028	0.813221	317.776	3.29143	2.21237	10.345	125.897	214.389	1.5846	315.48
350-142	Covid2	Validation COVID-19	68	M	White		ICU- not intubated	Y	Y	N	28	1		Y	N	Y	N	Y	N		Alive	Cytos Only	24.1		8.47291	0.634682	4.20702	12.4383	4.46948	29.1596	39.742	2358.61	52.281	1.87739	2.27	0.683425	29.4032	283.397	28.9451	14.1671	0.300664	384.131	1.88368	0.779019	1.23413	41.3218	55.7149	1.06498	91.5425
350-143	Covid2	Validation COVID-19	81	F	African American		ICU- not intubated	Y	Y	N	0	4		N	N	Y	N	N	N		Deceased	Cytos Only	28.8		12.4385	3.04489	29.2834	188.199	2.77642	647.24	143.494	766.151	36.0924	0.404194	2.27	27.1601	61.41	950.948	64.8507	62.142	2.63941	2702.27	5.80636	1.00698	3.58147	114.288	56.4	2.03257	1000.01
350-145	Covid2	Validation COVID-19	69	M	African American		ICU- not intubated	Y	Y	N	28	2		N	N	Y	N	Y	N		Alive	Cytos Only	31		15.8132	2.51244	18.1883	38.3524	5.89372	53.0362	91.3798	875.582	36.8604	2.95453	2.27	0.714844	78.1563	223.418	20.7998	42.9738	1.81214	5427.58	1.49546	2.34721	38.5518	112.702	49.9592	2.43257	148.365
350-146	Covid2	Validation COVID-19	76	M	African American		ICU-intubated	Y	Y	Y	23	1		N	N	Y	N	N	N		Alive	Cytos Only	32.9		15.769	1.66137	869.219	50.2018	4.01769	1176.76	56.0391	1020.54	47.4855	3.45458	220.26	0.39809	125.216	1093.35	40.2894	81.9921	2.75756	1384.85	18.1911	6.85835	0.09	357.957	30.26	24.5963	128.964
350-147	Covid2	Validation COVID-19	76	M	African American		Admit mild	Y	N	N	28	21		N	N	Y	N	N	Y		Alive	Cytos Only	35.4		11.2143	1.32205	7.88314	17.2198	0.998232	115.84	100.545	700.339	60.2756	0.09	57.3109	0.985799	91.2141	1192.98	0.06	49.0707	1.97275	380.156	1.52656	2.18184	5.19866	82.3485	28.2955	56.6238	192.533
350-148	Covid2	Validation COVID-19	64	F	African American		Admit mild	Y	N	N	28	1		N	N	N	N	Y	N		Alive	Cytos Only	24.2		12.6526	4.4229	156.055	25.4252	4.05621	30.7268	102.324	1153.49	29.9019	10.184	98.5966	0.904809	85.1321	487.044	67.8188	109.592	7.17184	364.74	4.01471	1.7506	0.09	292.281	42.9939	17.2688	126.76
350-151	Covid2	Validation COVID-19	62	M	White		Admit mild	Y	N	N	28	8		N	N	Y	N	N	N		Alive	Cytos Only	24.3		7.2543	1.16142	11.2781	54.3181	4.04867	36.1165	34.1857	537.007	24.4122	0.776094	2.27	0.856652	66.3763	836.908	0.06	94.6689	1.87246	3234.35	0.55388	1.92588	1.84134	32.4973	31.5017	1.01932	144.821
350-152	Covid2	Validation COVID-19	60	M	African American		ICU-intubated	Y	Y	Y	0	2		Y	N	Y	N	Y	N		Deceased	Cytos Only	24.1		17.3228	3.34126	947.114	114.974	40.1815	17336.9	33.9499	494.549	40.8042	17.546	28.7299	2.75975	89.0046	1711.67	95.3111	77.633	2.10677	65999.2	3.59225	3.46404	0.09	220.603	52.5341	1.395	1119.1
350-153	Covid2	Validation CSS	59	F	African American		Admit mild	Y	N	N	28	5		Y	N	Y	Y	Y	N		Alive	Cytos Only	45.5		280.758	3.50954	193.935	2810.46	8.43783	369.808	707.184	601.837	91.1552	4.7793	577.822	731.347	4316.05	3406.98	6836.47	35458.3	2.11313	4892.58	7.28917	82.4755	1.16687	541.617	458.699	2.98183	638.894
350-154	Covid2	Validation COVID-19	71	M	African American		ICU- not intubated	Y	Y	N	28	2		N	N	Y	N	Y	N		Alive	Cytos Only	16.3		12.1595	2.07832	100.347	4.30113	3.44722	62.72	36.2541	1083	58.688	15.4689	42.7836	2.22882	84.679	406.738	34.896	58.7806	3.31923	1205.42	10.2025	2.78909	0.09	291.592	62.0636	27.288	128.214
350-155	Covid2	Validation COVID-19	66	F	African American		ICU- not intubated	Y	Y	N	28	2		N	N	N	N	N	N		Alive	Cytos Only	21.1		20.5503	0.708066	3.42331	14.002	1.46143	22.8626	57.5078	1145.04	34.8649	0.057415	141.026	2.17406	174.053	469.863	207.176	201.489	2.62805	154.433	2.19639	4.56374	0.25	72.1478	25.5524	1.48108	35.4798
350-156	Covid2	Validation COVID-19	41	M	African American		Admit mild	Y	N	N	28	4		N	N	N	N	N	N		Alive	Cytos Only	36.3		5.8514	0.96887	2.23501	57.1794	5.18008	32.2179	68.012	869.611	13.0322	0.421374	1.66	42.0021	72.8168	150.431	6.85527	61.2773	2.27362	2189.15	12.2233	2.16145	0.25	76.6546	19.1136	1.53617	97.4066
350-157	Covid2	Validation COVID-19	72	M	African American		Admit mild	Y	N	N	28	3		N	N	Y	N	N	N		Alive	Cytos Only	32.6		9.71807	1.57235	10.7597	3.46789	6.88333	14.8182	150.141	706.332	32.5168	2.50879	1.66	1.50159	87.3295	353.622	3.40536	59.6388	7.62471	675.362	8.18784	2.64027	0.25	85.2313	30.3111	45.143	118.335
350-158	Covid2	Validation COVID-19	65	F	African American		Admit mild	Y	N	N	28	1		N	N	N	N	N	N		Alive	Cytos Only	28		10.7592	1.30568	10.5667	29.8499	2.24339	15.0998	60.0771	734.642	16.4778	1.29703	1.66	0.426724	55.151	137.773	22.5997	48.7041	1.47489	6398.24	0.485552	4.15644	18.806	111.963	34.028	1.75871	63.1775
350-159	Covid2	Validation COVID-19	60	M	African American		Admit mild	Y	N	N	28	7		N	N	Y	N	N	N		Alive	Cytos Only	25.9		6.03642	0.269701	15.9354	1.12055	13.229	12.0296	175.775	634.833	31.1689	0.479353	1.66	9.75438	24.6339	301.525	39.9337	61.819	8.86821	325.726	0.12	5.56487	0.25	185.485	23.0437	0.191782	48.4621
350-163	Covid2	Validation CSS	64	M	White		ICU-intubated	Y	Y	Y	0	20		N	N	N	N	N	N		Deceased	Cytos Only	27.4		1024.74	2.7129	1972.18	401.198	1281.09	316.569	308.569	703.061	79.9558	23.7554	737.671	4.09789	3026.52	1992.8	344.744	763.324	46.6455	4261.87	68.9243	28.2769	0.25184	5413.92	1286.98	406.517	365.562
350-164	Covid2	Validation COVID-19	38	M	African American		Admit mild	Y	N	N	28	4		N	N	Y	Y	N	N		Alive	Cytos Only	18.5		5.82421	1.31333	17.3719	4.33913	4.24881	9.70484	57.9794	1017.03	43.8457	4.32656	1.66	0.02	41.7495	327.223	4.78118	55.6166	0.06	830.767	4.47061	1.07511	0.25171	52.8409	17.1024	0.946439	884.514
350-165	Covid2	Validation COVID-19	68	M	African American		ICU-intubated	Y	Y	Y	0	3		N	N	Y	N	N	N		Alive	Cytos Only	23.8		13.0815	0.507175	15.6352	20.2663	2.31003	228.64	166.509	1245.13	23.6813	2.22637	1.66	1.82626	63.8444	535.19	3.40536	46.68	2.08205	723.178	9.13226	1.38375	0.25	314.895	25.3312	53.8175	304.211
350-166	Covid2	Validation COVID-19	66	M	White		ICU- not intubated	Y	Y	N	28	28		N	N	N	Y	Y	N		Alive	Cytos Only	20		8.64554	0.279939	17.7426	62.4638	3.62864	6.73126	67.5733	1026.81	31.6551	0.287327	435.097	1.28309	73.4939	162.094	3.8132	33.9256	155.541	295.466	9.54275	3.1362	0.25	66.7479	9.96811	1.4442	35.7035
350-172	Covid2	Validation COVID-19	36	M	African American		ICU- not intubated	Y	Y	N	28	1		N	N	Y	N	N	N		Alive	Cytos Only	22		34.6939	10.8243	110.468	45.2381	70.436	2386.31	795.461	1237.44	13.496	4.21508	47.6624	2.16671	315.006	1132.57	63.4941	97.591	22.6266	1258.92	15.3809	5.63574	0.25	711.766	84.8616	35.6503	1393.98
350-174	Covid2	Validation COVID-19	74	M	White		ICU-intubated	Y	Y	Y	3	2		Y	N	Y	N	N	N		Alive	Cytos Only	21.8		6.22474	0.468902	2.01534	7.4159	66.9186	16.4778	23.0274	1383.99	43.9907	2.79158	1.66	1.0402	47.483	358.565	71.2513	34.399	0.276649	2053.09	1.64521	2.82782	0.25	79.8214	44.0228	0.818724	153.157
350-175	Covid2	Validation COVID-19	58	M	African American		Admit mild	Y	N	N	28	20		N	N	Y	Y	N	N		Alive	Cytos Only	28.9		42.8346	4.50691	15.5796	394.018	2.21806	42.6137	80.8406	746.783	57.0683	32.0994	92.9378	2.13756	140.248	182.511	262.771	144.35	3.6518	356.407	2.18961	4.85696	0.878975	341.117	46.4038	1.21638	198.934
350-176	Covid2	Validation COVID-19	66	M	African American		ICU-intubated	Y	Y	Y	0	1		N	N	Y	N	N	N		Deceased	Cytos Only	25.7		17.3509	12.9548	126.802	134.874	1.07971	11223.4	303.803	678.345	45.4308	4.65286	113.479	0.63341	132.253	681.193	93.8713	77.9077	0.381506	4236.1	5.92765	1.85593	0.25	179.076	53.0752	1.49284	2738.59
350-178	Covid2	Validation COVID-19	76	M	African American		ICU- not intubated	Y	Y	N	28	0		N	N	N	Y	N	N		Alive	Cytos Only	26.9		7.94643	0.209922	16.4451	50.6312	2.99549	61.7604	81.0602	786.601	25.639	4.22342	1.66	2.83041	114.711	113.469	250.039	112.107	0.06	1831.18	0.14888	1.07556	0.25	62.7036	25.471	1.76881	71.091
350-184	Covid2	Validation COVID-19	73	M	African American		ICU-intubated	Y	Y	Y	0	1		N	Y	N	N	N	N		Deceased	Cytos Only	19.6		21.4813	4.96236	354.785	44.3498	3.15863	35176.7	241.266	937.548	43.5782	2.99435	44.6307	0.747294	232.897	1049.16	238.589	149.35	1.35346	1251.86	11.5038	8.76066	5.81791	231.721	131.765	2.94865	1376.97
350-190	Covid2	Validation COVID-19	54	M	White		ICU- not intubated	Y	Y	N	28	14		N	N	N	N	N	N		Alive	Cytos Only	30.2		11.5273	1.68827	157.746	8.38381	4.42415	423.603	107.535	713.318	22.2728	4.50189	1.66	0.207445	65.8757	1077.76	17.717	41.9783	5.37344	21353.1	5.2491	1.27806	0.25	80.722	37.395	7.71614	198.047
350-192	Covid2	Validation COVID-19	91	F	African American		Admit mild	Y	N	N	28	4		N	N	N	Y	N	N		Alive	Cytos Only	25		29.0754	1.98969	6.33081	1.33975	52.1923	11.3886	129.982	949.572	43.515	1.16607	63.3445	0.659971	207.363	539.613	180.658	150.593	2.09271	290.23	0.563648	17.4741	0.25	934.762	79.9241	0.569233	48.2059
350-198	Covid2	Validation COVID-19	78	M	African American		Admit mild	Y	N	N	28	2		N	N	N	N	N	N		Alive	Cytos Only	17.3		5.60057	0.35944	17.2792	2.09748	3.29035	15.6797	39.736	740.813	25.9372	0.18	1.66	0.417301	47.5825	93.7856	4.0198	62.9721	0.202895	1185.2	0.183457	1.82076	0.25	36.1124	8.10321	2.02459	17.7614
350-199	Covid2	Validation COVID-19	51	M	African American		DC	N	N	N	28			N	N	Y	N	N	N		Alive	Cytos Only	29.5		8.39464	1.0669	2.67294	58.9503	16.0944	43.2451	201.742	783.138	25.5411	0.503178	1.66	8.12102	80.2868	749.854	22.3116	45.0367	8.1432	204.619	0.780288	4.32211	0.25	193.286	128.816	0.427799	95.6301
350-204	Covid2	Validation COVID-19	71	F	African American		Admit mild	Y	N	N	28	2		N	N	N	N	N	N		Alive	Cytos Only	34.3		13.306	1.15976	5.91857	99.7819	0.76477	43.2743	198.403	547.971	10.2763	1.63705	50.3831	5.76798	148.203	665.132	12.972	31.9781	1.47849	377.062	1.44244	5.39554	6.93556	115.373	102.182	2.37856	111.97
350-205	Covid2	Validation COVID-19	69	F	White		ICU-intubated	Y	Y	Y	21	14		Y	N	N	N	Y	N		Alive	Cytos Only	16		15.0314	0.260626	18.558	111.895	11.1298	839.254	14.4368	771.788	30.1157	7.86047	1.66	10.8374	42.1415	347.556	19.3713	45.1032	0.947782	2592.31	5.32943	0.238	0.25	81.1724	8.73589	0.07	139.061
350-206	Covid2	Validation COVID-19	65	F	African American		Admit mild	Y	N	N	28	2		Y	N	Y	N	Y	N		Alive	Cytos Only	31.9		13.0402	1.7454	16.2909	2.14589	7.37095	20.6633	157.321	870.816	47.1327	2.17484	1.66	1.02215	90.8042	673.245	32.5404	60.3598	2.2443	300.108	3.19588	3.27407	1.01878	137.452	197.967	1.87062	288.532
350-207	Covid2	Validation COVID-19	58	F	White		Admit mild	Y	N	N	28	33		N	N	N	N	N	N		Alive	Cytos Only	37.6		5.96569	2.268	16.9085	18.3087	3.06353	3.93577	151.699	907.435	53.4817	0.18	2.19	0.51191	165.239	481.978	75.6615	96.525	0.587305	368.521	1.41478	2.11145	0.25	73.2831	39.6259	0.246521	86.3527
350-208	Covid2	Validation COVID-19	51	F	African American		ICU-intubated	Y	Y	Y	25	1		N	N	Y	N	N	N		Alive	Cytos Only	31.1		8.19609	0.832086	283.437	21.9337	5.79208	242.799	592.376	1091.06	21.7756	2.33781	1.66	2.09173	97.0736	650.126	40.0848	52.9941	2.33388	5370.78	2.33135	9.38437	0.25	219.493	12.8363	1.60098	151.389
350-209	Covid2	Validation COVID-19	59	F	African American		ICU-intubated	Y	Y	Y	16	11		N	N	Y	N	N	N		Alive	Cytos Only	40.3		16.5285	2.50784	7.1273	197.213	12.9714	396.753	26.9233	642.657	20.7919	2.5983	51.4597	2.82082	525.858	746.575	434.169	430.972	2.2447	26136.4	1.62084	23.7834	0.283549	245.29	30.4204	0.967883	1419.08
350-210	Covid2	Validation COVID-19	73	M	White		ICU- not intubated	Y	Y	N	0	1		N	N	N	N	N	N		Deceased	Cytos Only	21.9		6.77365	0.354263	9.74324	55.5374	4.43333	8.69146	15.345	637.827	55.1091	2.41843	1.66	1.69363	78.1737	316.546	3.41	90.7921	1.40999	1521.21	2.36412	2.02622	0.25	47.4733	18.2164	0.650496	37.7251
350-217	Covid2	Validation CSS	71	M	African American		ICU- not intubated	Y	Y	N	28	17		N	N	Y	N	N	N		Alive	Cytos Only	18.2		337.163	123.686	1413.04	47.2543	4.74385	27.8749	544.876	2799.18	511.679	181.221	1093.87	0.89008	1804.91	4549.52	4431.43	2789.1	2.45359	6907.71	1.42647	1262.34	1.51366	30215.2	394.434	1.40573	545.819
350-218	Covid2	Validation COVID-19	48	F	African American		Admit mild	Y	N	N	28	30		N	N	Y	N	Y	N		Alive	Cytos Only	47.6		6.83342	0.892667	7.74081	450.666	16.7808	4.83538	37.2145	817.652	21.4318	4.50495	1.66	12.1553	93.3302	200.293	63.7493	72.9057	4.69818	219.286	2.4238	5.03126	0.25	103.566	24.8995	1.29528	33.5247
350-219	Covid2	Validation COVID-19	32	M	White		Admit mild	Y	N	N	28	7		N	N	N	N	N	N		Alive	Cytos Only	26.8		10.9197	2.1126	13.5946	145.784	3.26767	9.1792	109.526	1111.1	104.652	1.20653	1.66	6.9687	75.0729	784.728	13.8349	49.0112	0.78582	213.298	2.89971	3.01617	0.25	109.691	47.619	0.867422	656.283
350-226	Covid2	Validation COVID-19	54	M	African American		ICU- not intubated	Y	Y	N	28	9		N	N	N	Y	N	N		Alive	Cytos Only	40.4		18.3629	0.916885	9.79159	18.0125	23.4375	14.0239	129.851	600.219	20.7153	2.5318	84.9924	8.55161	474.042	274.211	306.598	232.756	26.5583	380.948	1.51107	7.92408	0.25	171.737	40.9722	1.71714	33.6562
350-86	Covid2	Validation COVID-19	44	F	African American		Admit mild	Y	N	N	28	14		N	N	Y	N	N	N		Alive	Cytos Only	42.8		10.0653	1.0318	27.4796	42.1244	5.70266	11.5681	70.2438	355.927	21.1187	0.933762	14.5	5.34258	78.7754	313.19	51.918	57.868	7.96629	216.014	0.909286	11.1957	3.66	69.8518	28.0845	4.28449	57.4995
350-87	Covid2	Validation COVID-19	69	M	African American		ICU-intubated	Y	Y	Y	0	27		N	N	Y	N	N	N		Deceased	Cytos Only	38.2		6.23842	0.886378	22.9323	21.2376	4.40746	65.0585	84.0519	14110	24.4272	2.17673	14.5	1.83838	44.0803	445.667	20.8289	62.9838	3.02167	11195.4	2.65088	3.69238	3.66	57.1238	15.0257	3.03846	279.503
350-88	Covid2	Validation COVID-19	67	M	White		ICU- not intubated	Y	Y	N	0	15		Y	N	N	Y	N	Y		Deceased	Cytos Only	28.4		9.94159	0.922686	31.5072	34.5948	8.80435	288.689	29.0919	812.697	28.0633	2.60643	14.5	2.20829	135.305	3091.83	30.375	26.4154	4.33378	1072.26	5.27267	5.46821	3.66	43.6273	30.0655	2.69541	174.104
350-89	Covid2	Validation COVID-19	55	M	White		ICU- not intubated	Y	Y	N	28	1		N	N	Y	N	N	N		Alive	Cytos Only	26.9		45.1765	1.32278	24.0707	105.209	6.91048	32.852	157.689	912.494	29.8305	3.37553	74.0063	2.12831	698.352	1017.09	769.581	506.781	5.78722	829.705	8.78888	22.7622	3.66	361.863	152.173	1.17223	77.8407
350-90	Covid2	Validation COVID-19	61	M	African American		Admit mild	Y	N	N	28	2		N	N	N	Y	N	N		Alive	Cytos Only	19.2		6.13362	0.511931	24.6307	10.9832	5.76343	8.18202	74.607	1177.62	34.2004	4.1896	14.5	3.17868	23.0918	110.08	5.59463	21.7567	4.89832	116.152	0.611396	5.50713	3.66	33.2042	13.445	2.63293	31.3122
350-91	Covid2	Validation COVID-19	92	F	African American		Admit mild	Y	N	N	28	7		N	N	N	N	N	N		Alive	Cytos Only	25.4		10.2759	0.827897	16.7572	25.7384	2.40545	158.008	96.6988	759.578	50.1468	0.877793	14.5	1.89839	77.0266	1224.4	18.1921	38.9134	2.90372	920.841	0.226016	2.51332	3.66	58.462	31.364	2.35164	89.869
350-92	Covid2	Validation COVID-19	72	M	African American		ICU-intubated	Y	Y	Y	0	1		N	N	N	N	N	N		Deceased	Cytos Only	27.4		7.5876	1.4749	40.3049	16.1474	4.52193	60.2579	96.7844	825.369	25.8804	3.00281	14.5	2.13837	107.562	136.766	66.0898	63.6816	3.66035	1394.37	1.32988	4.25265	3.66	67.3975	28.1677	2.18697	411.282
350-93	Covid2	Validation COVID-19	84	M	White		ICU- not intubated	Y	Y	N	0	3		N	N	Y	N	N	N		Deceased	Cytos Only	28.2		12.2413	1.41697	49.1542	32.8798	5.96213	80.3244	42.2833	894.937	5.00974	5.6145	14.5	1.77844	57.2311	271.9	40.047	27.6722	4.60584	204.886	1.05338	2.45018	130.466	98.885	36.3201	3.81869	119.842
350-94	Covid2	Validation COVID-19	37	F	African American		ICU- not intubated	Y	Y	N	28	4		N	N	N	N	N	N		Alive	Cytos Only	36		12.7951	0.988543	39.1042	516.355	7.70289	17.6207	77.3664	713.3	7.30412	1.27183	14.5	48.3078	119.717	445.036	0.960823	108.322	3.79902	356.33	0.46296	9.90725	8.25749	170.675	45.4597	3.32755	49.5235
350-96	Covid2	Validation COVID-19	90	F	African American		ICU- not intubated	Y	Y	N	0	3		N	N	Y	N	N	N		Deceased	Cytos Only	28.2		8.82923	0.91559	53.9775	24.1674	2.89392	20.4939	132.113	601.476	97.0599	4.53924	14.5	1.39869	55.1834	616.67	21.5669	28.9267	2.28521	2938.13	1.16898	2.60238	3.66	227.388	33.6501	11.0784	73.4445
350-97	Covid2	Validation COVID-19	72	F	African American		ICU-intubated	Y	Y	Y	19	16		N	N	Y	N	N	N		Alive	Cytos Only	30.1		6.85121	0.871768	32.5414	32.226	14.539	48.0007	85.5112	829.576	24.5499	0.513218	14.5	9.73184	75.1211	647.14	8.11678	41.5947	2.98914	604.946	1.90478	2.46291	3.66	39.9831	14.5374	2.38918	99.7875
350-98	Covid2	Validation COVID-19	74	F	African American		ICU- not intubated	Y	Y	N	28	3		N	N	N	Y	Y	N		Alive	Cytos Only	39.8		50.1943	1.43105	7.70599	28.6465	3.29141	47.0885	333.012	1165.14	36.9595	0.439426	60.1933	0.819451	212.587	1866.18	589.073	347.295	2.24388	541.552	1.87438	39.8835	6.27334	112.759	394.712	0.409969	196.549
350-99	Covid2	Validation COVID-19	90	F	African American		ICU- not intubated	Y	Y	N	28	2		N	N	Y	N	N	N		Alive	Cytos Only	27.5		9.68945	1.31559	57.158	20.9017	1.46663	102.059	59.6675	755.925	35.9216	1.73455	14.5	1.84837	48.7946	543.028	33.5587	32.384	4.1732	160.463	1.55439	3.55236	4.02938	90.9416	33.6495	2.69203	88.9469
1819010	FLU	Influenza	44	F	African American		ICU-intubated	Y	Y	Y	23	1	A	N	N	Y	N	Y	N	N	Alive	Cytos Only		3	6.30271	0.972846	8.97972	8.85415	0.840381	15.6448	56.6887	656.952	19.2884	<0.12	1.21995	0.406236	22.6895	101.372	2.76697	7.87548	2.37562	247.804	0.461807	1.14519	0.586586	20.4164	11.2308	1.74198	58.458
1819020	FLU	Influenza	45	M	Other	hispanic	ICU-intubated	Y	Y	Y	20	7	A	N	N	N	N	N	N	N	Alive	Cytos Only		3	9.22229	1.77353	59.5482	97.5509	19.1101	57.7734	24.7514	784.935	28.4661	2.97768	27.7843	11.0927	70.1437	402.514	52.117	90.289	9.65405	472.751	3.94024	8.73638	1.85058	370.485	74.9991	20.3417	109.087
1819041	FLU	Influenza	55	F	African American		ICU-intubated	Y	Y	Y	0	7	A	N	N	Y	N	N	N	Unknown	Deceased	Cytos Only		2	23.4569	724.297	4922.52	10601.6	5.77472	46921.6	152.273	703.177	930.979	67.7752	5418.34	21.7343	20182.2	49828.9	116.436	114.943	13.4158	8841.54	15.4372	32.2517	1628.92	1452.06	67.9876	9.72276	17289.5
1920001	FLU	Influenza	18	F	African American		DC	N	N	N	28	2	B	N	N	N	N	Y	N	Y	Alive	Flow and Cytos		3	3.89834	0.276642	16.9323	2.46596	1.58012	6.46699	66.9784	952.465	12.3779	<0.12	4.13897	0.759884	45.206	146.045	12.8388	15.5231	2.5144	145.205	1.51631	1.90961	0.0592029	11.4189	14.4923	1.5227	32.4175
1920002	FLU	Influenza	27	F	Other	did not answer	DC	N	N	N	28	7	B	N	N	N	N	Y	N	Unknown	Alive	Flow and Cytos		3	5.99894	0.462606	7.81078	59.6078	1.13292	3.3398	53.5371	1380.05	8.94485	0.921308	2.77068	14.9136	25.7173	187.283	13.0509	17.608	1.00672	54.7752	0.509201	0.307381	0.891876	72.2823	23.7717	2.42756	41.082
1920003	FLU	Influenza	76	M	African American		Admit - mild	Y	N	N	28	4	A	N	N	N	Y	Y	N	N	Alive	Flow and Cytos		1	36.7485	12.116	94.9271	34.3235	20.1956	23.0307	185.101	1088.64	27.9	13.2159	69.1954	21.1704	106.523	150.37	98.175	37.66	32.3707	892.449	4.75161	20.1123	25.2245	193.547	59.0464	8.94021	245.265
1920004	FLU	Influenza	32	F	African American		DC	N	N	N	28	1	B	N	N	N	N	N	N	Unknown	Alive	Flow and Cytos		3	6.10222	1.65272	13.4268	10.5597	1.57891	3.57252	74.3811	1640.61	14.6048	1.6198	38.0331	2.0981	26.2418	307.304	17.0667	33.9773	1.24268	192.263	2.25276	0.87386	4.11501	47.79	26.0334	2.43975	111.847
1920006	FLU	Influenza	89	F	African American		Admit - mild	Y	N	N	28	3	A	N	N	Y	Y	Y	Y	Y	Alive	Flow and Cytos		1	28.8522	21.8548	120.015	31.2048	17.8247	25.0437	193.079	994.669	32.982	14.756	61.9204	40.8365	70.3114	371.867	99.0469	60.2707	31.8557	387.578	6.93327	18.4967	25.0415	198.064	59.5686	12.1317	171.178
1920007	FLU	Influenza	65	F	White		Admit - mild	Y	N	N	28	3	A	N	Y	Y	Y	N	N	Y	Alive	Flow and Cytos		1	13.1161	6.9435	105.545	51.9218	7.11138	100.701	175.097	1267.49	26.9968	5.11961	30.0782	33.8544	41.5572	334.201	46.3653	15.7381	10.8707	422.295	1.87049	6.13218	9.10989	61.4813	30.7502	1.9675	167.694
1920008	FLU	Influenza	51	F	African American		ICU - not intubated	Y	Y	N	28	2	A	N	N	N	N	Y	N	Y	Alive	Flow and Cytos		3	2.25639	0.592754	8.28925	4.77936	0.610238	7.94895	29.4192	1589.78	18.1844	1.71701	0.39898	0.431424	24.6981	132.677	12.1421	4.87206	2.07108	737.412	2.22	1.02422	<0.02	33.2041	12.6926	3.89728	48.4716
1920009	FLU	Influenza	30	F	African American		DC	N	N	N	28	1	A	N	N	N	N	Y	N	N	Alive	Flow and Cytos		1	28.2235	14.3904	119.24	69.2929	92.161	138.843	167.051	867.116	37.5842	8.16097	78.2042	80.0707	762.741	2809.71	1575.43	301.857	20.4705	1147.47	1.3779	88.9305	14.9348	758.714	278.974	3.19413	269.495
1920010	FLU	Influenza	26	M	African American		Admit - mild	Y	N	N	28	1	B	N	N	N	N	N	N	N	Alive	Flow and Cytos		3	18.96	3.19129	23.2317	34.7748	0.21396	18.6425	60.1461	>1640	32.6615	2.4951	<0.22	0.389909	71.0149	1796.38	48.5111	53.3989	1.21188	157.12	3.62828	2.14521	6.24764	158.3	288.003	3.71917	477.059
1920011	FLU	Influenza	33	F	African American		DC	N	N	N	28	6	A	N	N	N	N	N	N	N	Alive	Flow and Cytos		1	35.0554	15.6726	118.109	42.4129	19.4175	19.8625	54.6354	735.819	105.996	17.1778	65.5231	23.6641	124.117	2310.19	139.033	96.7988	32.0843	338.899	5.64259	21.292	32.5205	325.855	69.5539	7.00926	1525.04
1920012	FLU	Influenza	43	F	African American		ICU - not intubated	Y	Y	N	28	4	B	N	N	N	N	Y	N	N	Alive	Flow and Cytos		1	25.3865	10.6877	98.5776	53.9664	17.3856	6.52971	27.1575	982.294	17.2629	10.4016	52.1671	18.9289	59.8307	241.495	90.4109	14.6202	27.788	427.098	2.01368	15.508	21.9935	217.854	48.468	5.80894	169.38
1920013	FLU	Influenza	54	M	White		Admit - mild	Y	N	N	28	7	A	N	Y	Y	Y	N	Y	Y	Alive	Flow and Cytos		2	7.97771	0.581168	3.63518	0.906063	13.0112	31.5713	543.179	1038.73	24.5916	0.195134	<1	0.912034	159.539	410.201	82.0445	77.2584	3.8116	101.876	<0.08	1.21086	2.98876	61.087	18.8817	4.53724	123.194
1920014	FLU	Influenza	58	M	African American		Admit - mild	Y	N	N	28	7	A	N	N	Y	N	Y	N	N	Alive	Flow and Cytos		1	40.5914	12.7287	184.977	59.9984	27.1753	305.353	77.5219	718.037	24.0401	24.6748	79.5695	37.1063	91.1098	199.623	128.585	30.911	51.109	2319.13	7.62605	20.601	32.6425	239.366	64.8678	6.73541	931.161
1920015	FLU	Influenza	34	M	White		DC	N	N	N	28	2	B	N	N	N	N	N	N	N	Alive	Flow and Cytos		2	6.80377	1.03076	20.0531	31.7983	2.62214	8.1979	92.8547	983.092	34.8255	0.506279	3.70377	1.91624	27.766	475.4	19.0586	67.0781	1.92397	132.331	1.25016	4.42808	1.2076	104.901	14.3939	2.02546	45.1486
1920016	FLU	Influenza	49	M	African American		ICU-intubated	Y	Y	Y	0	4	A - 2009 H1N1	N	N	N	Y	N	N	N	Deceased	Flow and Cytos		3	12.2291	1.90961	1160.36	131.774	2.77196	683.451	55.9927	1036.25	11.0585	5.49823	44.3459	1.29779	112.021	682.177	20.1114	34.3759	3.56597	26128.9	3.56666	0.981092	0.970673	52.2846	17.8342	3.0382	836.088
1920019	FLU	Influenza	50	M	White		ICU-intubated	Y	Y	Y	0	7	A - 2009 H1N1	N	N	N	N	N	N	Unknown	Alive	Flow and Cytos		1	16.4449	11.7441	70.9216	196.839	5.655	13764.8	38.4534	693.751	53.2811	5.93504	39.6169	4.19887	52.3836	1893.17	51.0069	21.7301	5.30249	69637.7	2.04854	10.9604	5.54363	240.657	39.5161	3.74586	13981.6
B005	FLU	Influenza	23	F	African American		DC	N	N	N	28	6	B	N	N	N	N	N	N	N	Alive	Flow and Cytos		2	6.09939	0.940864	21.0004	34.3127	1.67378	5.3624	55.0078	617.775	44.0327	1.37973	1.49666	2.3786	52.1275	369.097	129.959	72.4016	3.5385	53.9033	<0.08	4.39744	1.2159	958.971	36.704	1.49092	21.8197
B006	FLU	Influenza	28	F	African American		DC	N	N	N	28	4	B	N	N	N	N	N	N	N	Alive	Flow and Cytos		2	5.68252	0.824353	22.161	8.91395	1.19396	2.10947	44.8812	798.895	22.0664	1.68184	2.31317	1.56073	23.1303	203.241	19.0585	20.2442	3.54138	77.314	0.529616	2.17922	1.95513	48.2554	9.88648	1.0562	34.2331
B007	FLU	Influenza	28	F	African American		DC	N	N	N	28	3	B	N	N	N	N	N	N	N	Alive	Flow and Cytos		1	20.0013	9.5494	66.2662	25.8565	9.50487	5.89903	112.568	13706.1	53.9674	5.70596	32.6429	9.37634	74.0814	853.01	61.9424	11.0886	8.59401	117.89	1.30462	5.8852	13.461	192.472	48.8792	2.74075	244.39
B008	FLU	Influenza	31	M	White		DC	N	N	N	28	3	A	N	N	N	N	N	N	N	Alive	Flow and Cytos		2	47.0113	3.03591	27.38	15697.2	1653.62	44449.2	264.483	1289.15	80.0772	7.47361	7135.83	6.16772	3070.03	706.247	4308.53	25025	1178.45	703.704	21.8289	22.3104	1.30478	38256.6	428.282	5.49959	135.606
B009	FLU	Influenza	45	M	African American		ICU-intubated	Y	Y	Y	25	1	A - 2009 H1N1	N	N	N	Y	Y	N	N	Alive	Flow and Cytos		2	12.8348	1.78658	16.8075	3560.46	1.85992	29.5614	55.7456	1062.88	19.2201	2.50379	<1	470.66	78.6086	255.205	28.5085	53.9226	1.20294	433.37	0.834057	1.06005	3.38497	65.0539	34.9789	3.53037	131.351
B011	FLU	Influenza	26	F	White		ICU-intubated	Y	Y	Y	18	7	B	N	N	Y	N	Y	N	Unknown	Alive	Flow and Cytos		2	5.04019	0.315394	7.15099	32.1618	1.19013	26.6838	151.748	598.377	5.61638	<0.2	<1	15.0699	76.7375	274.973	123.953	113.291	2.40733	434.856	0.167866	2.45729	<0.22	25.649	14.3121	2.41518	30.5041
B013	FLU	Influenza	41	M	White		DC	N	N	N	28	6	B	N	N	N	N	N	N	Y	Alive	Flow and Cytos		1	19.7377	8.61112	71.4099	20.2054	14.6647	5.75748	97.5324	1151.5	35.9561	13.3169	51.6369	15.1826	50.9238	229.764	76.7967	12.1635	21.5483	230.476	1.47629	10.3609	14.8582	112.457	51.293	5.55434	67.5268
306-003	HEALTHY	Healthy Control	24	F	White					N	28			N	N	N	N	N	N		Alive	Flow
306-009	HEALTHY	Healthy Control	36	F	White					N	28			N	N	N	N	N	N		Alive	Flow and Cytos		3	6.10222	0.282778	2.95154	7.35538	1.48428	1.65366	33.7431	1563.73	17.9362	0.668494	1.21995	3.85803	13.6155	123.543	16.7447	32.2115	1.66962	48.4402	3.54235	1.16644	0.121825	84.5624	5.50371	6.0655	23.9405
306-011	HEALTHY	Healthy Control	40	F	African American					N	28			N	N	N	N	N	N		Alive	Flow and Cytos		1	15.6215	7.73979	41.5909	193.453	31.0495	6.60639	61.9555	21205.2	30.6046	4.07234	23.7039	88.6767	34.8291	250.303	75.3978	52.143	9.82113	88.1127	0.934923	6.4143	5.43764	36.7451	60.9526	<0.85	31.2873
306-012	HEALTHY	Healthy Control	29	F	African American					N	28			N	N	N	N	N	N		Alive	Flow
306-014	HEALTHY	Healthy Control	26	F	White					N	28			N	N	N	N	N	N		Alive	Flow
313-001	HEALTHY	Healthy Control	38	F	White					N	28			N	N	N	N	N	N		Alive	Flow and Cytos		1	14.9772	2.91483	39.1102	21.7436	6.33234	11.1695	39.1396	749.639	21.9997	2.66214	38.011	16.5506	19.8315	180.477	27.0625	16.2552	6.69895	81.0844	0.388674	4.30541	4.95597	24.2687	22.2448	3.45701	27.7843
313-003	HEALTHY	Healthy Control	49	F	White					N	28			N	N	N	N	N	N		Alive	Flow and Cytos		1	15.6496	0.113138	9.27983	10.5374	6.65814	3.74777	60.3927	293.657	30.3198	0.98927	4.62738	8.25963	23.7372	193.824	8.19162	1.75692	3.80929	111.21	0.871454	2.0718	2.50362	14.8032	22.6429	6.03563	45.3859
321-002	HEALTHY	Healthy Control	29	F	White					N	28			N	N	N	N	N	N		Alive	Flow
321-003	HEALTHY	Healthy Control	33	M	African American					N	28			N	N	N	N	N	N		Alive	Flow and Cytos		1	11.2388	11.7885	36.653	8.54397	7.89856	3.09107	23.7403	13769.3	29.3865	2.77909	18.4501	5.79827	24.8562	119.03	30.4891	22.1404	5.58888	104.563	1.39718	1.13419	4.21691	33.3034	27.3532	2.18656	52.9897
321-004	HEALTHY	Healthy Control	32	M	African American					N	28			N	N	N	N	N	N		Alive	Flow and Cytos		1	10.4845	5.46981	49.0914	7.263	6.13718	5.23971	30.296	1161.6	23.5089	2.2908	18.9249	15.6651	28.3078	142.751	29.1726	10.4627	6.50377	76.8808	0.491842	6.36359	3.25463	25.9896	25.4897	1.12259	29.3562
321-005	HEALTHY	Healthy Control	29	M	African American					N	28			N	N	N	N	N	N		Alive	Flow and Cytos		2	4.47172	0.0438708	2.39244	390.06	6.99381	70.4522	29.7096	645.637	25.9139	3.53923	25.1348	107.338	32.3817	149.987	57.1464	73.8939	2.33964	39.9594	0.121621	2.3002	<0.22	72.3025	12.6486	0.567442	13.5159
321-007	HEALTHY	Healthy Control	27	M	White					N	28			N	N	N	N	N	N		Alive	Flow
321-008	HEALTHY	Healthy Control	40	M	African American					N	28			N	N	N	N	N	N		Alive	Flow and Cytos		1	9.87263	3.01931	15.5823	13.7433	4.71258	47.4712	23.7892	458.766	18.6725	0.650369	4.36399	15.0619	29.7461	175.217	11.0238	20.9232	1.86301	61.4065	0.188829	2.52465	0.844374	30.0767	66.3448	<0.85	24.5976
321-011	HEALTHY	Healthy Control	26	M	White					N	28			N	N	N	N	N	N		Alive	Flow
B002	HEALTHY	Healthy Control	29	M	White					N	28			N	N	N	N	N	N	Y	Alive	Flow
WU321-05-d180	HEALTHY	Healthy Control	22	M	African American					N	28			N	N	N	N	N	N		Alive	10x Only
[truncated: 37 more columns]

## Sheet: Dictionary
Column	Description
Subject.ID	Unique subject ID.
Group	Denotes whether a subject was healthy, influenza-infected, or COVID-19-infected.
CytoGroup	Denotes which cytokine group a subject was in for the statistical analyses. Primary cohort categories include: Primary COVID-19, Primary CSS (cytokine storm syndrome), influenza, and healthy control. Secondary cohort categories include: Validation COVID-19, Validation CSS, and Validation Th22.
Age	Age of an individual in years.
Sex	Sex (M = male, F = female)
Ethnicity	Self identified ethnicity - African American, White, or Other.
If other race, please describe	If "Other" was selected for ethnicity, a description of the subject's self identified race.
Status	The subject’s status measured at their most critically ill portion of their stay at the hospital. DC: patient was discharged from the emergency department following completion of their evaluation in the emergency department. Admit – mild: patient was admitted to the hospital but did not require intensive care unit (ICU) level of care during their stay, some may have required supplemental oxygen a…
Hospitalized	Denotes whether a subject was admitted to the hospital (Y = Yes, N = No).
ICU	Denotes whether a subject was admitted to the ICU and required critical care (Y = Yes, N = No).
Intubated	Denotes whether a subject was placed on a ventilator (Y = Yes, N = No).
VFD (vent free days)	Calculated only for intubated subjects or deceased subjects. This number is 28 minus the number of days that they subject required endotracheal intubation and mechanical ventilation during their hospital stay. The number is set at 0 for any subject who died during their hospital admission.
SXNatIS (days of sxns at initial sample)	Total number of days that the subject or their legally authorized representative reported that they experienced symptoms of a viral respiratory illness or fever prior to the initial blood sample was collected.
Flu.Strain	Results of positive Cephiad Xpert Xpress Flu/RSV PCR test for influenza positive subjects, denoting if the subject was infected with an influenza A or influenza B virus.
Immunosuppressed	Y denotes any subject with a past medical history that included an immunosuppressive illness such as HIV infection, active chemotherapy, corticosteroid therapy, or the administration of chronic immunosuppressive medications such as methotrexate, TNF-alpha inhibitors or others.
ESRD	Y denotes any subject with a history of chronic kidney disease stage five who is actively undergoing either peritoneal dialysis or hemodialysis.
DM	Y denotes any subject with a history of type 1 or type 2 diabetes mellitus.
CHF	Y denotes any subject with a history of systolic, diastolic or combined heart failure.
Chronic.Pulm	Y denotes any subject with a history of any chronic pulmonary disease that impairs pulmonary function with a restrictive, obstructive, mixed or diffusion capacity limiting mechanism.
Active.CA	Y denotes any subject with a history of active cancer, whether they are undergoing active treatment for that cancer or not.
Influenza.Vaccine	Y denotes any subject who self-reported or who’s legally authorized representative reported that they received the seasonal influenza vaccine in the season in which they were diagnosed with influenza infection.
Final.Dispo	Alive denotes that the subject was discharged from the hospital alive. Deceased denotes that the subject died during their hospitalization. Hospitalized denotes that the subject was still actively hospitalized as of April 27th, 2020.
Data.Types	Denotes what data are available for an individual: 10X Only, Cytokines (Cytos) Only, Flow cytometry (Flow) only, or Flow and Cytos.
BMI	A subject's body mass index.
Plate	Denotes the Luminex plate each sample was run on.
